# Supplementary material for: Novel Isatin–Chalcone Hybrid Molecules: Design, Synthesis and Anti-Neuroinflammatory Activity Evaluation
Source: Molecules. 2025 Mar 22;30(7):1421. doi: 10.3390/molecules30071421 (PMC11990898; doi:10.3390/molecules30071421)
Supplement: Supplementary file 1 [file molecules-30-01421-s001.zip]

Archive with 1 entries (1 files):
- molecules-3502404-supplementary.pdf
